# Supplementary material for: Why did doctrinal religions first appear in the Northern Subtropical Zone?
Source: Evol Hum Sci. 2023 May 17;5:e15. doi: 10.1017/ehs.2023.13 (PMC10427489; doi:10.1017/ehs.2023.13)
Supplement: Supplementary file 1 [file S2513843X23000130sup.zip]

Archive with 1 entries (1 files):
- S2513843X23000130sup001.csv
