# Supplementary material for: Why did doctrinal religions first appear in the Northern Subtropical Zone?
Source: Evol Hum Sci. 2023 May 17;5:e15. doi: 10.1017/ehs.2023.13 (PMC10427489; doi:10.1017/ehs.2023.13)
Supplement: Supplementary file 1 [file S2513843X23000130sup.zip › S2513843X23000130sup001.csv]

	Tribe	Location	Homicide	Living-group			Latitude	Growing	Diesase			country	languages	area	population	languages			country	NvS	absolute	Population	Finchdisease	Number of	Religions per	Languages*
			(% deaths)	size			[N}	season (days)	load					(km2)	(millions)	per million					latitude	000s		religions	million	per million
Dataset 1 (Figure 1)	Ache	S. America	50	50		Dataset 2 (Figure 3)	80.7	40	0		Dataset 3 (Figure S1)	somalia	14	637657	7691	1.82		Dataset 4 (Figures 4 and S1)	DCR				208	9
Dunbar (2022: SocArXiv )	Agta	Philippines 12.0	12	17		Håkanson & Boulion (2001, Ecol Modelling)	69.1	120	0		Nettle (1999: Oxord UP)	algeria	18	2381741	25660	0.70		Fincher & Thornhill (2008; Proceedings RS B)	Afganistan	N	34.50		199	13				* Languages from Nettle (1999) [Dataset 2]
	Anbara	Australia	4	10		Bonds et al (2012, PloS Biology)	60.8	180	0			angola	42	1246700	10303	4.08			Albania	N	41.30		193	6
	Ayoreo	S. America	20	20			55	210	0			australia	234	7713364	17336	13.50			Algeria	N	36.67	25660	203	6	0	0.701
	Blackfoot §	N. America	41.5	70			41	300	0			bangladesh	37	143998	118745	0.31			American Samoa	N	14.25		184	5
	Dobe !Kung	Africa	18.6	18.6			32.8	330	0.5			benin	52	112622	4889	10.64			Andorra	N	42.50		183	6
	Murgin	Australia	21	18			10	365	1.5			botswana	27	581730	1348	20.03			Anguilla	N			180	6
	Shuar	S. America	32.7	37.5			2	365	2.2			brazil	209	8511965	153322	1.36			Antigua & Barbuda	N	17.33		186	6
	Tiwi	Australia	5.8	18								CAR	94	622984	3127	30.06			Armenia	N	40.15		203	6
	Waorani	S. America	58	50								cambodia	18	181035	8442	2.13			Aruba	N	12.50		181	10
												chad	126	1284000	5819	21.65			Austria	N	48.15		192	14
												colombia	79	1138914	33613	2.35			Azerbajan	N	40.50		203	6
												congo	60	342000	2346	25.58			Azores	N			180
												costa rica	10	51100	3064	3.26			Bahamas, The	N	25.00		182	6
												cote d'ivoire	75	322463	12464	6.02			Bahrain	N	26.15		184	9
												cuba	1	110861	10736	0.09			Bangladesh	N	23.75	118745	204	27	0	0.312
												ecuador	22	283561	10851	2.03			Barbados	N	13.10		183	10
												egypt	11	1001449	54688	0.20			Belarus	N	53.80		202	8
												ethiopia	112	1221900	53383	2.10			Belgium	N	50.80		192	13
												Fr guiana	11	90000	102	107.84			Belize	N	17.30		200	10
												gabon	40	267667	1212	33.00			Benin	N	6.40	4889	210	45	9	10.636
												ghana	73	238553	15509	4.71			Bermuda	N			180	7
												guatemala	52	108889	9467	5.49			Bhutan	N	37.50		189	11
												guyana	14	214969	800	17.50			Bosnia and Herzegovi	N	43.80		198	5
												kenya	58	580367	25905	2.24			British Virgin Islan	N	18.30		181	6
												laos	3	236800	4262	0.70			Brunei	N	4.80		189	17
												liberia	34	111369	2705	12.57			Bulgaria	N	42.75		202	6
												libya	13	1759540	4712	2.76			Burkina Faso	N	12.25	9242	214	58	6	8.115
												malawi	14	118484	8556	1.64			Cambodia	N	11.50	8442	210	23	3	2.132
												malaysia	140	319749	18333	7.64			Cameroon	N	3.80	12239	222	248	20	22.469
												mali	31	1240192	9507	3.26			Canada	N	45.50		211	15
												mauritania	8	1025520	2036	3.93			Canary Islands	N			189
												mexico	243	1972550	87836	2.77			Cape Verde	N	15.00		192	6
												mozamique	36	801590	16084	2.24			Cayman Islands	N	19.33		181	7
												myanmar	105	676578	42561	2.47			Central African Repu	N	4.40	3127	226	64	20	30.061
												namibia	21	824292	1837	11.43			Chad	N	12.15	5819	215	66	11	21.653
												nicaragua	7	130000	3999	1.75			China	N	39.90		241	126
												niger	21	1267000	7984	2.63			Christmas Island	N			178
												nigeria	427	923768	112163	3.81			Colombia	N	4.55	33613	234	76	2	2.350
												panama	13	75517	2466	5.27			Congo, Democratic Re	N	4.15	36672	227	169	5	25.575
												papua ng	862	462840	3772	228.53			Congo, Republic of t	N	4.15	2346	220	57	24
												peru	91	1285216	21998	4.14			Costa Rica	N	9.90	3064	212	13	4	3.264
												phillipines	168	300000	82868	2.03			Cote d'Ivoire	N	6.90	12464	224	76	6	6.017
												s.arabia	8	2149690	14691	0.54			Croatia	N	45.85		202	5
												senegal	42	196722	7533	5.58			Cuba	N	23.10	10736	196	11	1	0.093
												sierra leone	23	71740	4260	5.40			Cyprus	N			185
												solomon is	66	28896	3301	19.99			Czech Republic	N	50.10		202	6
												s.africa	32	1221037	36070	0.89			Denmark	N	55.65		189	9
												sri lanka	7	65610	17240	0.41			Djibouti	N	11.10		200	5
												sudan	134	2505813	25941	5.17			Dominica	N	15.33		186	9
												suriname	17	163265	429	39.63			Dominican Republic	N	18.50		198	11
												togo	43	56785	3643	11.80			Egypt	N	30.00	54688	217	7	0	0.201
												UAE	9	83600	1629	5.52			El Salvador	N	13.65		203	13
												uganda	43	235880	19517	2.20			Equatorial Guinea	N	3.75		206	10
												vanuatu	111	12189	163	680.98			Eritrea	N	15.33		217	9
												venezuela	40	912050	20226	1.98			Estonia	N	59.33		198	6
												vietnam	88	331689	68183	1.29			Ethiopia	N	9.00	53383	221	115	2	2.098
												zaire	219	2344858	36672	5.97			Faroe Islands	N	62.10		#NULL!	3
												zimbabwe	18	390759	10019	1.80			Finland	N	60.25		192	10
												bolivia	38	1098581	7612	4.99			France	N	48.85		209	19
												burkina faso	75	274000	9242	8.12			French Guiana	N	5.10	102	204	15	147	107.843
												cameroon	275	475422	12239	22.47			Gambia, The	N	13.50		212	11
												guinea	29	245857	5931	4.89			Georgia	N	41.75		200	6
												honduras	9	112088	5265	1.71			Germany	N	52.50		199	14
												india	405	3287590	849638	0.48			Ghana	N	5.55	15509	217	85	5	4.707
												indonesia	701	1904569	187765	3.73			Gibraltar	N			185	6
												madagascar	4	587041	11493	0.35			Greece	N	37.95		202	8
												nepal	102	140797	19605	5.20			Greenland	N	64.15		181	5
												oman	8	212457	1559	5.13			Grenada	N			182	7
												paraguay	21	406752	4397	4.78			Guadeloupe	N	16.00		193	8
												tanzania	131	945087	28359	4.62			Guam	N			185	8
												thailand	82	513115	56293	1.46			Guatemala	N	14.65	9467	212	12	1	5.493
												yemen	6	527968	12302	0.49			Guinea	N	9.50	5931	213	18	3	4.890
												zambia	38	752618	8780	4.33			Guinea-Bissau	N	11.75		204	19
																			Guyana	N	6.85	800	214	19	24	17.500
																			Haiti	N	18.65		196	9
																			Honduras	N	14.10	5265	208	16	3	1.709
																			Hong Kong	N			195
																			Hungary	N	47.50		199	7
																			Iceland	N	64.15		181	10
																			India	N	28.60	849638	242	212	0	0.477
																			Iran	N	35.75		214	12
																			Iraq	N	33.33		201	8
																			Ireland	N	53.33		187	7
																			Island of Man	N				4
																			Israel	N	31.75		197	7
																			Italy	N	41.90		204	13
																			Jamaica	N	18.00		191	11
																			Japan	N			213	14
																			Jordan	N	32.00		195	5
																			Kazakhstan	N	51.15		206	9
																			Kiribati	N	1.50		183	4
																			Kuwait	N	29.50		190	6
																			Kyrgyzstan	N	42.95		203	9
																			Laos	N	18.00	4262	207	75	18	0.704
																			Latvia	N	56.95		194	7
																			Lebanon	N	33.95		192	6
																			Liberia	N	6.30	2705	213	33	12	12.569
																			Libya	N	32.80	4712	198	11	2	2.759
																			Liechtenstein	N	47.10		184	5
																			Lithuania	N	53.60		193	7
																			Luxembourg	N	49.60		183	6
																			Macau	N	22.20		184
																			Macedonia	N			200	5
																			Malaysia	N	3.15	18333	229	122	7	7.637
																			Maldives	N	4.00		190	6
																			Mali	N	12.55	9507	214	23	2	3.261
																			Malta	N	35.95		186	7
																			Marshall Islands	N			186	5
																			Martinique	N	14.55		190	11
																			Mauritania	N	20.15	2036	205	6	3	3.929
																			Mexico	N	19.33	87836	230	32	0	2.767
																			Micronesia, Federate	N	6.95		187	13
																			Moldova	N	47.00		198	6
																			Monaco	N			182	5
																			Mongolia	N			198	18
																			Montserrat	N			183	5
																			Morocco	N			201	6
																			Myanmar	N	16.75	42561	215	85	2	2.467
																			Nepal	N	27.75	19605	201	78	4	5.203
																			Netherlands	N	52.70		194	14
																			Netherlands Antilles	N	12.10		182	11
																			Nicaragua	N	16.10	3999	201	16	4	1.750
																			Niger	N	13.45	7984	213	8	1	2.630
																			Nigeria	N	9.10	112163	237	434	4	3.807
																			North Ireland	N
																			Northern Mariana Isl	N			186	8
																			Norway	N	60.00		192	13
																			Oman	N	23.60	1559	195	10	6	5.131
																			Pakistan	N	33.65		213	26
																			Palau	N	7.33		185	7
																			Panama	N	9.00	2466	218	21	9	5.272
																			Philippines	N	14.65	82868	220	144	2	2.027
																			Poland	N	52.25		197	9
																			Portugal	N	38.70		201	11
																			Puerto Rico	N	18.50		195	11
																			Qatar	N	25.25		187	7
																			Republic of Korea (S	N	37.50		214	12
																			Romania	N	44.45		201	7
																			Russia	N	55.75		232	57
																			Saint Kitts and Nevi	N	17.30		186	7
																			Saint Lucia	N	14.00		186	7
																			Saint Pierre and Miq	N	46.75			4
																			Saint Vincent and Gr	N	13.20		183	7
																			San Marino	N	43.95		180	5
																			Sao Tome and Princip	N	0.15		196	6
																			Saudi Arabia	N	24.65	14691	204	11	1	0.545
																			Scotland	N			195
																			Senegal	N	14.55	7533	221	31	4	5.575
																			Serbia	N			202
																			Sierra Leone	N	8.50	4260	210	24	6	5.399
																			Singapore	N			197	15
																			Slovakia	N	48.20		199	6
																			Slovenia	N	46.05		202	6
																			Somalia	N	2.00	7691	208			1.820
																			Spain	N	40.40		202	7
																			Sri Lanka	N		17240	210	14	1	0.406
																			Sudan	N	15.50	25941	229	115	4	5.166
																			Suriname	N	5.90	429	213	22	51	39.627
																			Sweden	N	59.33		191	9
																			Switzerland	N	47.00		194	9
																			Syria	N	33.50		190	7
																			Taiwan	N			209	26
																			Tajikistan	N	38.55		201	9
																			Thailand	N	13.75	56293	230	47	1	1.457
																			Togo	N	6.15	3643	209	30	8	11.803
																			Trinidad and Tobago	N			201	11
																			Tunisia	N	36.90		202	6
																			Turkey	N	40.00		208	9
																			Turkmenistan	N	38.00		200	8
																			Turks and Caicos Isl	N			181	5
																			Uganda	N	0.33	19517	233	43	2	2.203
																			Ukraine	N	50.50		202	9
																			United Arab Emirates	N	24.50	1629	189	9	6	5.525
																			United Kingdom	N	51.50		197	14
																			United States	N	40.00		237	67
																			Uzbekistan	N	41.33		201	10
																			Venezuela	N	10.50	20226	227	34	2	1.978
																			Vietnam	N	21.00	68183	220	71	1	1.291
																			Virgin Islands, U.S.	N	18.33		184	6
																			Wake Island	N			178
																			Western Sahara	N			183	5
																			Yemen	N		12302	202	10	1	0.488
																			Angola	S	8.80	10303	216	43	4	4.076
																			Argentina	S	36.50		216	29
																			Australia	S	35.25	17336	207	77	4	13.498
																			Bolivia	S	16.33	7612	216	38	5	4.992
																			Botswana	S	25.75	1348	199	39	29	20.030
																			Bougainville	S				35
																			Brazil	S	15.75	153322	248	159	1	1.363
																			Burundi	S	3.25		206	9
																			Chile	S	33.50		201	15
																			Comoros	S	11.65		194	5
																			Cook Islands	S			184	3
																			East Timor	S	8.50		232	23
																			Ecuador	S	0.25	10851	219	25	2	2.027
																			Falkland Islands	S	51.65		182
																			Fiji	S	18.10		187	11
																			French Polynesia	S	17.50		186	8
																			Gabon	S	0.45	1212	222	33	27	33.003
																			Indonesia	S	6.15	187765	236	516	3	3.733
																			Kenya	S	1.30	25905	229	66	3	2.239
																			Lesotho	S	29.30		193	8
																			Madagascar	S	18.95	11493	211	44	4	0.348
																			Malawi	S	14.00	8556	209	15	2	1.636
																			Mauritius	S			191	11
																			Mayotte	S	12.75			4
																			Mozambique	S	26.00	16084	212	32	2	2.238
																			Namibia	S	22.55	1837	202	14	8	11.432
																			Nauru	S			182	5
																			New Caledonia	S	22.25		188	10
																			New Zealand	S	41.33		186	15
																			Niue	S			181
																			Norfolk Island	S			178
																			Papua New Guinea	S	9.45	3772	205	643	170	228.526
																			Paraguay	S	25.20	4397	203	23	5	4.776
																			Peru	S	12.00	21998	222	66	3	4.137
																			Pitcairn Islands	S			178
																			Reunion	S			190	11
																			Rwanda	S	2.00		211	9
																			Saint Helena	S			180	3
																			Samoa	S	13.85		183	5
																			Seychelles	S			185	8
																			Solomon Islands	S	9.50	3301	188	71	22	19.994
																			South Africa	S	25.75	36070	222	41	1	0.887
																			Swaziland	S	26.33		194	8
																			Tanzania	S	6.15	28359	221	116	4	4.619
																			Tokelau	S			181
																			Tonga	S	21.20		184	6
																			Tuvalu	S	8.50		183	5
																			Uruguay	S	34.90		200	9
																			Vanuatu	S	17.75	163	186	61	374	680.982
																			Wallis and Futana Is	S			183	6
																			Zambia	S	18.50	8780	209	60	7	4.328
																			Zimbabwe	S	17.75	10019	215	23	2	1.797
